# Supplementary material for: Effect of TiO2 Coating on Structure and Electrochemical Performance of LiNi0.6Co0.2Mn0.2O2 Cathode Material for Lithium-Ion Batteries
Source: Materials (Basel). 2024 Dec 19;17(24):6222. doi: 10.3390/ma17246222 (PMC11679795; doi:10.3390/ma17246222)
Supplement: Supplementary file 1 [file materials-17-06222-s001.zip]

Archive with 1 entries (1 files):
- materials-3315461-supplementary.pdf
